# Supplementary material for: Effects of antibacterial peptide-producing Bacillus subtilis, gallic acid, and cellulase on fermentation quality and bacterial community of whole-plant corn silage
Source: Front Microbiol. 2022 Oct 17;13:1028001. doi: 10.3389/fmicb.2022.1028001 (PMC9618603; doi:10.3389/fmicb.2022.1028001)
Supplement: Supplementary file 1 [file Table_1.XLSX]

## Sheet: Sheet1
TABLE S1 | Alpha diversity indices of bacterial diversity in whole-plant corn silages with different treatments
Taxonomy	OTUs	ACE	Chao1	Simpson	Shannon	Coverage
YQ-FM-1	265	312.271	330.556	0.9365	4.7578	0.9982
YQ-FM-2	285	292.996	313.5	0.8958	4.7928	0.9997
YQ-FM-3	256	277.971	274.525	0.7771	3.4307	0.9991
YQ-CK-1	217	285.976	292.469	0.2791	1.2579	0.9991
YQ-CK-2	174	231.332	215.129	0.452	1.9174	0.9993
YQ-CK-3	319	383.998	392.636	0.3108	1.5259	0.9984
YQ-BS-1	349	390.718	395.5	0.4412	1.9193	0.9992
YQ-BS-2	326	386.645	378.667	0.3407	1.5199	0.9989
YQ-BS-3	307	373.115	374.234	0.6566	2.729	0.9979
YQ-GA-1	328	424.401	433.208	0.2799	1.4094	0.9976
YQ-GA-2	315	367.522	367.163	0.1629	0.87	0.9991
YQ-GA-3	324	361.864	376.528	0.2786	1.4114	0.9992
YQ-CL-1	332	378.168	374.449	0.3105	1.5949	0.9992
YQ-CL-2	340	390.729	389.915	0.4577	2.0477	0.9991
YQ-CL-3	294	372.445	366.625	0.2571	1.2033	0.9989
EXA-FM-1	459	464.672	467.571	0.9755	6.6145	0.9998
EXA-FM-2	468	478.055	479.538	0.9552	6.0803	0.9996
EXA-FM-3	435	450.334	458.375	0.9601	5.7549	0.9995
EXA-CK-1	391	429.329	422	0.4574	2.0784	0.9992
EXA-CK-2	388	421.543	440.528	0.49	2.2368	0.9992
EXA-CK-3	404	439.701	454.077	0.5155	2.4955	0.9992
EXA-BS-1	381	429.323	450	0.49	2.2076	0.9991
EXA-BS-2	466	479.958	484.026	0.5323	2.6716	0.9995
EXA-BS-3	474	493.094	498.568	0.5564	2.6497	0.9993
EXA-GA-1	454	479.783	484.113	0.5842	2.5459	0.9991
EXA-GA-2	481	487.184	489.261	0.5582	3.0722	0.9997
EXA-GA-3	469	477.412	481.5	0.5457	2.9271	0.9996
EXA-CL-1	434	449.613	455.081	0.5859	2.551	0.9994
EXA-CL-2	450	461.549	464.531	0.5299	2.5752	0.9995
EXA-CL-3	453	468.129	483.37	0.4868	2.252	0.9994
NH-FM-1	491	495.348	497	0.8406	5.2449	0.9998
NH-FM-2	497	500.542	504.8	0.9532	6.3241	0.9998
NH-FM-3	501	504.909	504.75	0.9828	7.3347	0.9998
NH-CK-1	487	498.45	498.273	0.6798	3.4816	0.9995
NH-CK-2	478	483.155	483.885	0.7662	3.9005	0.9997
NH-CK-3	475	489.913	507.8	0.6869	3.3394	0.9994
NH-BS-1	480	486.6	496.154	0.7151	3.9745	0.9997
NH-BS-2	492	497.634	502	0.8	4.2924	0.9997
NH-BS-3	435	458.708	464.118	0.7476	3.8813	0.9994
NH-GA-1	418	452.392	454.692	0.6615	3.398	0.9993
NH-GA-2	411	440.048	446.814	0.6514	3.0562	0.9993
NH-GA-3	420	442.567	442.077	0.6271	3.2777	0.9994
NH-CL-1	388	417.389	419.41	0.7404	3.5325	0.9993
NH-CL-2	397	433.04	432.814	0.7288	3.394	0.9993
NH-CL-3	400	436.53	450.324	0.7584	3.5451	0.9992
