# Supplementary material for: Effects of antibacterial peptide-producing Bacillus subtilis, gallic acid, and cellulase on fermentation quality and bacterial community of whole-plant corn silage
Source: Front Microbiol. 2022 Oct 17;13:1028001. doi: 10.3389/fmicb.2022.1028001 (PMC9618603; doi:10.3389/fmicb.2022.1028001)
Supplement: Supplementary file 2 [file Table_2.XLSX]

## Sheet: Sheet1
TABLE S2 | Relative abundance of bacterial at the phylum level
Taxonomy	Firmicutes	Proteobacteria	Bacteroidetes	Cyanobacteria	Actinobacteria	others
YQ-FM-1	0.013246	0.691596	0.274391	0.0115713	0.00654689	0.00264921
YQ-FM-2	0.0216207	0.713192	0.194573	0.0503418	0.01006	0.0102129
YQ-FM-3	0.0169096	0.877478	0.0816812	0.0185131	0.00325559	0.00216229
YQ-CK-1	0.900342	0.0800339	0.00929881	0.00115433	0.000525864	0.00864468
YQ-CK-2	0.760288	0.143127	0.0953536	0.000448994	0.000551622	0.000230911
YQ-CK-3	0.881087	0.0867093	0.00852977	0.0120183	0.00439596	0.00725938
YQ-BS-1	0.789812	0.184983	0.00859995	0.00552208	0.00594884	0.00513411
YQ-BS-2	0.853991	0.133991	0.00537508	0.00319749	0.00164009	0.00180548
YQ-BS-3	0.729318	0.232985	0.0107478	0.00876241	0.0136069	0.00457975
YQ-GA-1	0.900969	0.0786238	0.00555687	0.00491842	0.00333412	0.0065973
YQ-GA-2	0.952641	0.0338881	0.00494037	0.00397065	0.00152012	0.00304023
YQ-GA-3	0.890576	0.07888	0.00713468	0.0135238	0.00506498	0.00482073
YQ-CL-1	0.84794	0.121006	0.00898242	0.00791736	0.00903375	0.00511998
YQ-CL-2	0.752383	0.214744	0.00970087	0.00813123	0.0103442	0.00469604
YQ-CL-3	0.883577	0.0992333	0.0058237	0.00424938	0.00494055	0.00217589
EXA-FM-1	0.0363698	0.648301	0.122208	0.0932042	0.0676755	0.0322413
EXA-FM-2	0.0225257	0.638428	0.12869	0.111269	0.0640301	0.0350566
EXA-FM-3	0.0744054	0.65967	0.171692	0.0386501	0.0264456	0.0291367
EXA-CK-1	0.773206	0.187117	0.0112511	0.00998189	0.0120311	0.00641221
EXA-CK-2	0.721285	0.222272	0.0124835	0.0252415	0.0122874	0.00643129
EXA-CK-3	0.72134	0.212902	0.0120361	0.0312808	0.012365	0.0100762
EXA-BS-1	0.727125	0.224036	0.0145378	0.0188221	0.00764117	0.00783709
EXA-BS-2	0.726647	0.211557	0.0198396	0.0132869	0.0166681	0.0120016
EXA-BS-3	0.710532	0.235844	0.0160467	0.0154327	0.0113024	0.010842
EXA-GA-1	0.656307	0.298465	0.00809397	0.014117	0.0137692	0.00924799
EXA-GA-2	0.696253	0.202574	0.0186049	0.0335407	0.0226408	0.0263862
EXA-GA-3	0.705361	0.200208	0.0150314	0.030454	0.0250222	0.0239238
EXA-CL-1	0.650387	0.294762	0.0186645	0.0128809	0.013595	0.00971068
EXA-CL-2	0.715373	0.206907	0.0187594	0.0167216	0.015493	0.0267456
EXA-CL-3	0.739351	0.209515	0.0115559	0.012609	0.0111717	0.0157969
NH-FM-1	0.0501757	0.346609	0.0830953	0.399242	0.0664451	0.0544334
NH-FM-2	0.0488637	0.598603	0.168992	0.0796404	0.0483222	0.0555786
NH-FM-3	0.0929235	0.425497	0.0985857	0.155502	0.133956	0.0935363
NH-CK-1	0.628887	0.267865	0.0183041	0.0192436	0.0474877	0.0182132
NH-CK-2	0.61444	0.280048	0.0228321	0.0351554	0.0203977	0.0271263
NH-CK-3	0.605278	0.215566	0.0259618	0.11317	0.0222611	0.0177634
NH-BS-1	0.651208	0.228479	0.0263404	0.0397561	0.019387	0.0348301
NH-BS-2	0.552343	0.335731	0.0320468	0.0322313	0.0210418	0.0266058
NH-BS-3	0.623936	0.256506	0.0347684	0.0312902	0.0182165	0.0352827
NH-GA-1	0.679098	0.207639	0.0504635	0.021754	0.0215119	0.0195342
NH-GA-2	0.686592	0.2482	0.0264871	0.0215855	0.00843495	0.00870062
NH-GA-3	0.637762	0.252908	0.0265379	0.0363172	0.0134448	0.0330304
NH-CL-1	0.590769	0.309318	0.0513806	0.0189049	0.0169567	0.0126705
NH-CL-2	0.532293	0.376129	0.0327196	0.0270576	0.013269	0.0185313
NH-CL-3	0.647188	0.261522	0.0328262	0.0240991	0.0132897	0.0210751
