# Supplementary material for: Effects of antibacterial peptide-producing Bacillus subtilis, gallic acid, and cellulase on fermentation quality and bacterial community of whole-plant corn silage
Source: Front Microbiol. 2022 Oct 17;13:1028001. doi: 10.3389/fmicb.2022.1028001 (PMC9618603; doi:10.3389/fmicb.2022.1028001)
Supplement: Supplementary file 3 [file Table_3.XLSX]

## Sheet: Sheet1
TABLE S3 | Relative abundance of bacterial at the genus level
Taxonomy	Lactobacillus	Klebsiella	uncultured_bacterium_f_Enterobacteriaceae	uncultured_bacterium_o_Chloroplast	Serratia	Acinetobacter	Sphingobacterium	Weissella	Leuconostoc	Lactococcus	Stenotrophomonas	Chryseobacterium	hgcI_clade	Sphingomonas	Pseudomonas	Rosenbergiella	uncultured_bacterium_f_Mitochondria	Allorhizobium-Neorhizobium-Pararhizobium-Rhizobium	CL500-29_marine_group	Pedobacter	others
YQ-FM-1	0.00898295	0.0595615	0.181516	0.0110231	0.0261876	0.00797808	0.131242	0.000152253	0.000121803	0.000334957	0.122442	0.120585	0	0.0133678	0.0223508	0.000791717	0.00271011	0.0332826	3.04507e-05	0.0090134	0.248325
YQ-FM-2	0.0059054	0.0900678	0.3308	0.0479102	0.0248722	0.0118664	0.0938612	0.000166741	0.000319586	0.000402957	0.034029	0.0611383	1.38951e-05	0.0269703	0.0468958	0.00143119	0.00653068	0.0245665	0	0.00580814	0.186444
YQ-FM-3	0.0125121	0.0373664	0.586443	0.0180758	0.0932945	0.00136054	0.033139	7.28863e-05	9.71817e-05	0.000242954	0.00845481	0.0331147	2.42954e-05	0.00386297	0.0162779	0.000971817	0.00153061	0.00923226	9.71817e-05	0.00191934	0.14191
YQ-CK-1	0.848846	0.0307566	0.0185078	0.00105173	0.0120949	0.00148781	0.00274475	0.0169302	0.0146472	0.0186104	0.00325779	0.00159042	1.28259e-05	0.00261649	0.000384778	0.00332192	0.000320648	0.00105173	1.28259e-05	2.56519e-05	0.0217271
YQ-CK-2	0.740853	0.0444889	0.0334052	0.000423337	0.00829998	0.00241174	0.0569068	0.00397681	0.00828715	0.00647835	0.00899271	0.00638855	1.28284e-05	0.0100575	0.000577278	0.000461823	0.00024374	0.00124436	0	6.4142e-05	0.0664255
YQ-CK-3	0.830574	0.0357726	0.0166159	0.00683592	0.0101833	0.0011494	0.0027021	0.00850961	0.0182694	0.0220806	0.00221814	0.000786433	0.00151237	0.000927588	0.000342804	0.00104858	0.000383134	0.000625113	0.00139138	2.01649e-05	0.0380513
YQ-BS-1	0.75483	0.101311	0.0486253	0.00462975	0.00354344	0.0016424	0.00175879	0.00108631	0.0139798	0.0181569	0.00215969	0.00223728	0.00328479	0.00142255	0.000310374	0.00102165	0.00108631	0.000530223	0.00109924	2.58645e-05	0.0372578
YQ-BS-2	0.811955	0.0487479	0.0212936	0.00246703	0.0228234	0.0212798	0.00187439	0.023044	0.00529239	0.0123903	0.00252215	0.000950976	0.00042725	0.000799372	0.00219138	0.00179169	0.000413468	0.000633984	0.000385903	0.00012404	0.0185923
YQ-BS-3	0.648392	0.0675844	0.0295698	0.00635341	0.0043415	0.100516	0.00158835	0.00116479	0.0308934	0.0468829	0.00185308	0.00172071	0.00894772	0.00108537	0.00227664	0.00108537	0.00150893	0.000714758	0.00330907	7.94176e-05	0.0401324
YQ-GA-1	0.85266	0.0257035	0.0137148	0.00423268	0.0112793	0.00160795	0.00151336	0.0101206	0.0268858	0.00912745	0.00224639	0.00106408	0.00134784	0.0028612	0.000260109	0.000472925	0.000496571	0.00118231	0.000591156	0.000141878	0.03249
YQ-GA-2	0.917376	0.0129472	0.00483554	0.00319748	0.00204429	0.00104836	0.000838684	0.00568733	0.0156729	0.0109815	0.00123182	0.000576595	0.000497969	0.001756	0.000327611	0.000445551	0.000301402	0.000380029	0.000222776	3.93133e-05	0.0195911
YQ-GA-3	0.856831	0.0247593	0.00919153	0.0099757	0.0172389	0.00880587	0.00101557	0.00822738	0.00951291	0.0139737	0.00145265	0.000347093	0.00251964	0.000617054	0.000372803	0.000745607	0.000964147	0.000398514	0.00204399	0	0.031007
YQ-CL-1	0.830643	0.0264596	0.0132042	0.00600539	0.0130502	0.037739	0.00198896	0.00505582	0.00595406	0.0056076	0.00207879	0.000795586	0.00527396	0.000834082	0.00381111	0.0032465	0.00088541	0.000384961	0.00282305	6.41601e-05	0.0340947
YQ-CL-2	0.729804	0.0249083	0.0119138	0.00620135	0.0968286	0.0470505	0.00133805	0.00270183	0.0101254	0.00777099	0.00452879	0.00149244	0.00630428	0.00243165	0.00262464	0.00420714	0.00100354	0.000733355	0.00277903	5.14635e-05	0.035201
YQ-CL-3	0.86178	0.0169335	0.0110074	0.00334063	0.0136953	0.042737	0.00125434	0.00217589	0.0078716	0.0110714	0.00145913	0.000998349	0.00326383	0.000614369	0.000550372	0.00161272	0.000614369	0.000166391	0.00119034	1.27993e-05	0.0176503
EXA-FM-1	0.0120441	0.0372758	0.104149	0.0849174	0.073007	0.0595075	0.0205091	0.000207913	0.000178211	0.00049008	0.00427706	0.0197517	0.0362213	0.0171231	0.0513544	0.0182963	0.0135589	0.0416271	0.0149252	0.00337115	0.387207
EXA-FM-2	0.0146525	0.0366976	0.0811855	0.108054	0.155575	0.0919262	0.0166084	0.000132602	0.000596708	0.00076246	0.00701132	0.0172217	0.0305979	0.0191941	0.0172382	0.00825446	0.0150669	0.0194096	0.0164095	0.00396148	0.339444
EXA-FM-3	0.0607026	0.0505346	0.161844	0.0357699	0.0376464	0.0814314	0.0250927	8.72791e-05	0.000232744	0.000596407	0.00542585	0.010168	0.0097898	0.0352607	0.0583461	0.00926613	0.00626955	0.0184886	0.00487308	0.091934	0.29624
EXA-CK-1	0.732023	0.0824729	0.0163677	0.00721869	0.0127715	0.0387244	0.00309372	0.000568505	0.0344673	0.00505044	0.00657086	0.00112379	0.00549995	0.00198316	0.000753599	0.000290863	0.000965136	0.000713936	0.00313339	6.61052e-05	0.0461414
EXA-CK-2	0.707403	0.0974889	0.0190455	0.0159083	0.0218951	0.0396596	0.00415681	9.15021e-05	0.0102352	0.00244441	0.0113593	0.00156861	0.00814368	0.00383002	0.00167318	0.000169932	0.0026797	0.0012026	0.00273199	2.61434e-05	0.048287
EXA-CK-3	0.690928	0.0791097	0.0396996	0.0260323	0.0106681	0.0257297	0.00267031	2.63085e-05	0.0209416	0.00818195	0.00531432	0.0015522	0.00660344	0.00147328	0.00318333	0.000157851	0.00313071	0.000789256	0.00355165	0	0.0702569
EXA-BS-1	0.713998	0.118353	0.037187	0.0167191	0.0184955	0.0134667	0.00370956	0.000195927	0.00922165	0.00274298	0.00468919	0.00444102	0.00320015	0.000888204	0.00178947	5.22473e-05	0.00338301	0.000692277	0.00262543	2.61236e-05	0.0441228
EXA-BS-2	0.691494	0.087406	0.0370526	0.00948669	0.0139716	0.0120295	0.00881605	0.000335317	0.0169894	0.0127979	0.00838293	0.0032414	0.00705563	0.0044709	0.000824322	0.000321346	0.00146701	0.00136921	0.00458267	0.000125744	0.0777796
EXA-BS-3	0.672369	0.0978707	0.0312422	0.0112745	0.0258142	0.0272514	0.00587447	0.000390701	0.0274049	0.00669774	0.0145676	0.00277677	0.00466051	0.00300003	0.00138141	0.000404655	0.0009628	0.00154885	0.00276282	0.000139536	0.0616052
EXA-GA-1	0.629148	0.139099	0.0227485	0.00956416	0.0186383	0.0806709	0.00162828	0.000411022	0.0157769	0.00681348	0.00771456	0.000774618	0.00548556	0.00199187	0.000743001	0.000268745	0.00158085	0.000679767	0.00380986	3.16171e-05	0.0524211
EXA-GA-2	0.666351	0.0791892	0.0117714	0.0192775	0.0138963	0.0286029	0.00373015	0.000428049	0.00828581	0.00960054	0.0105178	0.000733799	0.00730742	0.00386773	0.00145231	0.000840811	0.00238485	0.00139116	0.00501429	0.000152875	0.125204
EXA-GA-3	0.674892	0.0473511	0.025594	0.020102	0.00428823	0.0663397	0.00127895	0.000406253	0.00835076	0.00653015	0.00473962	0.000481485	0.00866674	0.0027234	0.00133913	7.52321e-05	0.00276854	0.000857646	0.0046343	7.52321e-05	0.118506
EXA-CL-1	0.623711	0.179676	0.0142376	0.00669751	0.012324	0.0488104	0.00192786	0.000214206	0.0174221	0.00394139	0.00795419	0.0013138	0.00629766	0.00194214	0.000756862	8.56825e-05	0.00147088	0.00102819	0.00258475	0	0.0676035
EXA-CL-2	0.679877	0.136245	0.0115972	0.0102787	0.0106683	0.00128858	0.000958945	0.000464489	0.0201229	0.00798622	0.00386575	0.000479473	0.00588852	0.00320647	0.000689242	0.000284687	0.00106383	0.000704225	0.00262212	1.49835e-05	0.101693
EXA-CL-3	0.70837	0.138785	0.0139326	0.00789844	0.0155976	0.00166508	0.00240511	0.000384249	0.0142884	0.0111717	0.00529409	0.00143737	0.00294591	0.00216318	0.000967737	0.00165085	0.00115275	0.000754266	0.00193547	7.11572e-05	0.0671297
NH-FM-1	0.0177406	0.0132059	0.0261523	0.384963	0.00401544	0.00444814	0.0115444	0.0013154	0.000121155	0.00235388	0.0106098	0.00410198	0.0286273	0.0160271	0.0100905	0.000276927	0.119477	0.00638662	0.0100732	0.0199041	0.308566
NH-FM-2	0.0185743	0.0365711	0.08233	0.0613368	0.0109027	0.00323111	0.0605065	0.000956696	0.000108305	0.0021661	0.0297298	0.00774382	0.013141	0.0292063	0.0191339	0.180509	0.0109569	0.022726	0.00635391	0.0295673	0.374249
NH-FM-3	0.0409344	0.0213741	0.0456651	0.108464	0.00965757	0.00299042	0.0106625	0.0059073	0.000465721	0.00355418	0.0159325	0.00598083	0.0570385	0.0349536	0.0219379	0.00115205	0.0383116	0.0132853	0.0330907	0.0156139	0.513028
NH-CK-1	0.56955	0.110446	0.056564	0.00833384	0.0132129	0.00228802	0.00542457	0.0270926	0.0166222	0.00881872	0.0071368	0.00319716	0.00365174	0.0179556	0.00112128	0.00850052	0.00181829	0.00116674	0.00180314	0.000151524	0.135145
NH-CK-2	0.534437	0.143933	0.0508203	0.0237696	0.00997959	0.00208664	0.00489907	0.0280336	0.0225902	0.0157708	0.00858849	0.00311484	0.00722764	0.00344749	0.000725788	0.00252514	0.00353822	0.00127013	0.00412792	0.000105844	0.129009
NH-CK-3	0.557012	0.0945386	0.0418748	0.102993	0.0100488	0.00170801	0.00705979	0.0200265	0.00300326	0.0195568	0.00557952	0.00940832	0.0105755	0.00303173	0.000498171	0.00196422	0.0179769	0.000982109	0.00526638	4.27004e-05	0.0868526
NH-BS-1	0.536628	0.0921201	0.0376178	0.0189911	0.0134315	0.00223331	0.00636731	0.0546448	0.0163142	0.0190861	0.00611388	0.00182149	0.00346876	0.00603469	0.00102954	0.0012988	0.00236002	0.00250257	0.00307278	0.00017423	0.174689
NH-BS-2	0.428506	0.138332	0.0742073	0.015985	0.0154317	0.00471865	0.0122347	0.0804168	0.0115123	0.0169533	0.0164	0.00330459	0.00516438	0.00550253	0.000968322	0.00630178	0.00192127	0.00333533	0.00290497	0.00133721	0.154563
NH-BS-3	0.513595	0.112507	0.042618	0.0178917	0.0122346	0.00473683	0.0124511	0.0585879	0.00603608	0.0392751	0.0121534	0.00381654	0.00646916	0.00334285	0.000324812	0.00806615	0.000839096	0.00270676	0.00558947	0.000108271	0.136651
NH-GA-1	0.63267	0.0642397	0.04297	0.0129018	0.00727826	0.00173548	0.0160633	0.0160498	0.0122291	0.0140856	0.0222518	0.0192114	0.0110586	0.00318844	0.000901374	0.00312117	0.00168167	0.00367276	0.00551587	1.34533e-05	0.10916
NH-GA-2	0.62671	0.109761	0.0625913	0.0158869	0.0102149	0.00248399	0.00790362	0.0146781	0.0249462	0.0161393	0.0123137	0.00560559	0.00348025	0.00395845	0.000876704	0.00337398	0.00429053	0.00158072	0.00174012	0.000106267	0.0713584
NH-GA-3	0.605989	0.104407	0.0479359	0.0228318	0.0119028	0.00238057	0.00642482	0.0167316	0.00278634	0.00956284	0.0112806	0.00512633	0.00562679	0.00780447	0.00056809	0.00489639	0.00151491	0.00139317	0.00415246	0.000108208	0.126576
NH-CL-1	0.536513	0.15124	0.0705005	0.0125764	0.011394	0.00194827	0.0133289	0.0323682	0.0101444	0.00839772	0.013396	0.0123346	0.00886799	0.00783339	0.000738999	0.00493114	0.00150487	0.00145113	0.00349345	0.000134363	0.0969029
NH-CL-2	0.486012	0.200514	0.0826384	0.0198636	0.00981855	0.00271775	0.0146945	0.0316405	0.00582185	0.00631478	0.0208361	0.00755376	0.00624817	0.00579521	0.000719405	0.00295756	0.00259785	0.00153207	0.00318403	0.000133223	0.0884069
NH-CL-3	0.599042	0.126119	0.0453864	0.0183031	0.0128387	0.00196294	0.0106768	0.0344841	0.00619388	0.00543788	0.0124276	0.0111941	0.00680398	0.00464209	0.000729472	0.00429725	0.00236084	0.00194968	0.00250673	0.000265263	0.0923777
